# Supplementary material for: Aberrant expression of PROS1 correlates with human papillary thyroid cancer progression
Source: PeerJ. 2021 Aug 3;9:e11813. doi: 10.7717/peerj.11813 (PMC8344691; doi:10.7717/peerj.11813)
Supplement: Supplemental Information 6 [file peerj-09-11813-s006.xlsx]

## Sheet: Sheet1
	Tumor	Adjacent normal
1	1.31	1.02
2	3.14	1.02
3	3.8	1.01
4	1.83	1
5	1.79	1
6	5.45	1.01
7	8.05	1
8	1.57	1.02
9	1.1	1.01
10	3.82	1.01
11	5.02	1.03
12	1.28	1.05
13	1.28	1.02
																					3.62
																					1.15
